# Supplementary material for: Elevated serum galectin-1 concentrations are associated with increased risks of mortality and acute kidney injury in critically ill patients
Source: PLoS One. 2021 Sep 24;16(9):e0257558. doi: 10.1371/journal.pone.0257558 (PMC8462742; doi:10.1371/journal.pone.0257558)
Supplement: S1 Dataset — (XLSX) [file pone.0257558.s003.xlsx]

## Sheet: Sheet1
ID	Galectin1_ngmL	Galectin1_tertiles	Mortality_ICU	Mortality_90d	Duration_mortality_90d	Age_range	Gender	BMI	HTN	DM	Heart_failure	Cirrhosis	Malignancy	ACEI_ARB	Diuretics	Nehprotoxic_agents	Sepsis	Pneumonia	Acute_HF	Massive_bleeding	APACHEII	SOFA	Ventilator	Inotrope_vasopressor	MAP	Septic_shock	WBC	Hb	Crea	eGFR_CKDEPI	Proteinuria	Glucose	Lactate_0h	Duration_ICU	Duration_hospitalization	AKI_48h	AKI_48h_severity	Dialysis_at_discharge
S001	78.13	2	1	1	7	70—79	0	23.11	1	1	0	0	1	1	0	0	1	0	0	0	41	16	1	1	45	1	5.9	8.8	2.08	22.31	1	134	36.9	8	8	1	2	0
S003	47.97	1	0	0	90	50—59	1	34.95	1	1	1	0	0	1	1	0	1	1	0	0	20	6	1	0	77.67	0	11.9	6.3	3.03	22.71	1	125	10.8	10	23	0	0	0
S004	110.56	2	1	1	10	90—99	1	19.83	0	0	0	0	0	0	0	0	1	1	0	0	31	13	1	1	42.33	1	4.3	8	1.63	35.78	1	83	44.1	29	29	1	2	0
S005	100.53	2	0	0	52	80—89	1	17.63	0	1	0	0	0	0	0	0	1	1	0	0	31	8	1	1	55.67	0	13.3	7.4	4.58	11.01	1		7.2	8	38	0	0	0
S006	70.31	1	0	0	90	80—89	1		0	0	0	0	0	0	0	0	1	0	0	0	19	9	1	1	52.33	1	14.5	10	1.64	37.05	1	89	79.2	11	26	1	1	0
S007	34.75	0	0	1	62	70—79	1	20.09	0	0	0	0	1	0	0	0	1	1	0	0	25	11	1	1	63.33	0	12.2	8.5	0.97	76.58	0		7.2	8	62	0	0	0
S008	51.07	1	0	0	90	80—89	1	21.98	0	0	0	0	1	0	0	0	1	1	0	0	25	10	1	0	69	0	3	12.1	2.02	28.59	1		9	8	27	1	1	0
S009	111.84	2	1	1	4	40—49	1	48.51	1	0	0	1	0	0	0	0	1	0	0	0	35	14	1	1	40.33	1	11	9.7	3.56	19.36	0		33.3	5	5	0	0	0
S010	52.11	1	0	1	19	50—59	1	32.57	1	1	0	0	1	0	0	0	1	0	0	0	9	5	1	0	75	0	12	10.3	1.3	62.73	0		10.8	3	19	0	0	0
S011	120.99	2	1	1	5	70—79	1	17.96	1	1	0	0	1	1	0	0	1	0	0	0	27	10	1	1	38.33	1	25.1	8.5	0.58	103.3	1		55.8	6	6	0	0	0
S012	38.79	0	1	1	3	50—59	0	19.22	0	0	0	1	0	0	0	0	0	1	0	0	35		1	1	55	0	28.4	6.4	0.96	68.22	0		29.7	4	4	0	0	0
S013	39.8	1	0	0	15	50—59	1	21.51	1	1	1	0	0	1	0	0	1	0	0	0	15	6	0	1	59	0	21.3	8.3	1.87	38.48	1		15.3	6	15	1	2	0
S014	56.31	1	1	1	1	60—69	1	30.45	1	0	0	0	0	0	0	0	1	0	0	0	47	11	1	1	53.33	0	6.1	10.6	2.37	27.7	1		6.3	2	2	0	0	0
S015	70.31	1	0	0	90	40—49	1	18.49	1	0	0	0	0	1	0	0	1	1	0	0	23	14	1	1	64.33	0	11.2	7.7	4.83	13.11	1		9	9	33	1	2	1
S016	37.78	0	1	1	1	70—79	1	19.07	0	0	0	0	0	0	0	0	1	1	0	0	36	13	1	0	55	0			1.33	50.48	1		20.7	2	2	1	1	0
S017	53.16	1	0	0	81	80—89	0	26.06	1	0	0	0	0	0	1	0	1	1	0	0	28	5	1	0	52.33	0	13.5	11.2	0.68	81.15	1		41.4	7	39	0	0	0
S018	36.77	0	1	1	26	80—89	1	19.98	0	0	0	0	0	0	0	0	1	1	0	0	22	7	1	0	55.67	0	0.3	9.3	0.68	85.27	1			27	27	0	0	0
S019	25.75	0	0	0	90	50—59	1	15.62	0	0	0	0	0	0	0	0	1	0	0	0	22	5	1	0	45.33	0	12.8	10.1	0.5	121.14	1		19.8	2	20	0	0	0
S021	31.75	0	0	0	90	50—59	0	21.51	0	0	0	0	1	0	0	0	1	1	0	0	40	17	1	1	42	1	0.1	8.8	2.88	17.95	1	81	66.6	11	20	1	2	0
S023	61.62	1	0	0	90	60—69	0	18.67	1	0	0	0	0	0	0	1	0	0	0	0	30	13	1	1	62.33	0	7.6	8.4	5.25	8.09	1		5.4	16	66	1	2	1
S025	40.81	1	0	0	90	60—69	1	23.11	0	0	0	0	1	0	0	0	0	1	0	0	22		1	0	67.33	0	2.6	9.4	0.44	122.41	0		5.4	6	34	0	0	0
S026	57.36	1	0	1	22	80—89	1	20.66	1	0	0	1	1	1	1	0	1	1	0	0	19	6	1	0	66	0	24.1	7.9	2.03	29.86	1	84	6.3	12	22	0	0	0
S027	79.26	2	0	0	90	60—69	1	29.67	1	1	0	0	1	0	0	0	1	1	0	0	26	9	1	0	48.33	0	17.9	6.8	2.12	32.38	1	174		8	17	1	1	0
S028	75.87	2	1	1	30	70—79	1	31.99	1	1	0	0	0	0	0	0	1	1	0	0	38	11	1	1	34.33	1	15.7	8.2	3.1	18.93	1		67.5	31	31	1	2	0
S029	35.76	0	0	1	16	50—59	1	17.34	0	1	0	1	1	0	0	0	0	1	0	0	18		1	0	51.67	0	4.3	8.6	1.06	78.07	1	126		11	16	1	1	0
S030	769.24	2	1	1	5	60—69	1	27.19	0	0	0	1	1	0	0	0	1	1	0	0	26	14	1	0	34	1	7	6.6	8.04	6.55	1	57		6	6	0	0	0
S031	21.75	0	0	0	50	60—69	1	31.78	0	1	0	0	0	0	0	0	1	1	0	0	27	11	1	0	50.33	1	6.6	6.4	1.07	74.52	1		22.5	11	14	0	0	0
S032	25.75	0	0	0	90	50—59	1	20.76	0	0	0	0	1	0	0	0	0	0	0	0	12		1	1	50.33	0	8.5	11.2	1.22	65.4	1	95		22	110	0	0	0
S033	77	2	0	1	14	90—99	0	27.69	1	0	0	0	0	0	1	0	1	1	0	0	33	11	1	1	46.33	0	8.7	8.2	2.81	14.16	0	152	3.6	14	14	1	1	0
S035	53.16	1	1	1	9	60—69	1	18.18	0	0	0	0	1	0	0	0	1	0	0	0	31	12	0	0	41.33	0	21.3	8.9	2.66	24.78	1		7.2	10	10	0	0	0
S036	38.79	0	0	1	16	70—79	1	19.47	0	0	0	0	1	0	0	0	1	1	0	0	30		1	1	49.67	1	6.2	7	0.79	88.46	0	81	17.1	5	16	0	0	0
S037	29.74	0	0	0	90	70—79	0	29.78	1	1	1	0	0	0	1	0	1	1	0	0	20	6	1	1	55.33	0	25.9	9.2	1.51	33.33	1	231	5.4	5	12	0	0	0
S038	23.75	0	0	0	64	90—99	1	22.31	1	0	0	0	0	0	0	0	1	1	0	0	19	7	1	0	41.33	0	7.7	12.8	0.78	77.81	1	121	6.3	22	64	0	0	0
S039	26.75	0	1	1	14	60—69	1	25.22	0	0	0	0	0	0	0	0	1	1	0	0	38	12	1	1	58.33	0	0.7	8.6	0.63	104.14	1	70	8.1	15	15	0	0	0
S040	17.73	0	0	0	90	50—59	1	25.45	1	0	0	0	0	1	0	0	1	0	0	1	13	2	1	1	76	0	12.4	13.1	0.94	88.39	1	226	7.2	6	14	0	0	0
S041	29.74	0	0	0	90	60—69	0	26.76	0	0	0	0	0	0	0	0	1	1	0	0	23	9	1	0	72.67	0	4.8	7.5	0.56	98.16	0	129	9	15	55	0	0	0
S042	36.77	0	0	1	49	50—59	0	23.19	0	0	0	0	0	0	0	0	0	0	0	0	21	4	0	1	42.67	0	0.4	9.5	0.92	69.34	1	114	4.5	2	49	0	0	0
S043	63.77	1	0	0	90	80—89	1	23.41	1	0	0	0	0	0	0	0	1	1	0	0	39	11	1	1	26.67	1	0.8	6.8	6.35	7.26	1	66	55.8	11	25	1	1	0
S044	51.07	1	1	1	4	70—79	1	20.06	0	0	0	0	1	0	0	0	1	1	0	0	33	13	1	1	54	1	20.5	8.4	2.29	26.17	1	324	27	5	5	1	1	0
S045	36.77	0	0	0	90	70—79	1	28.07	1	0	0	0	1	0	0	0	1	1	0	0	36	15	1	0	50	0	11.2	8.5	1.79	37.29	1	114	11.7	9	38	0	0	0
S046	461.72	2	1	1	1	80—89	1	25.46	1	0	0	0	1	0	1	0	1	0	0	0	43		1	1	37.33	1	1.6	6.8	3.45	15.08	0	200	136.8	2	2	1	2	0
S047	60.55	1	1	1	19	80—89	1	21.62	0	0	0	0	1	0	0	0	1	1	0	0	31	8	1	1	56	0	7.6	7.7	2.25	25.81	1		5.4	20	20	0	0	0
S048	34.75	0	0	0	90	40—49	1	19.61	1	0	0	1	0	0	0	0	1	1	0	0	33	19	1	1	63.67	1	16.9	8.5	5.91	10.34	1		28.8	13	63	1	2	0
S049	55.25	1	1	1	23	70—79	0		1	0	1	0	0	0	1	0	1	1	0	0	20	9	1	0	58.67	0	7.3	9.7	1.29	39.48	0	101	21.6	24	24	0	0	0
S050	47.97	1	1	1	17	80—89	1	24.21	1	0	0	0	1	0	0	0	1	1	0	0	24	8	1	0	72.33	0	12.3	12.3	1.17	56.51	1	208	25.2	18	18	0	0	0
S051	29.74	0	0	1	29	60—69	1	22.04	0	0	0	0	1	0	0	0	1	1	0	0	27	7	1	1	46.33	0	7.8	9.1	1.39	52.07	1	137	9	15	29	0	0	0
S052	81.55	2	1	1	9	70—79	1	22.72	1	0	0	0	0	0	1	0	1	1	0	0	29	11	1	1	64	0	8.2	7.6	1.6	41.53	1	306	12.6	10	10	1	2	0
S053	71.42	2	1	1	12	80—89	0	24	0	0	0	0	1	0	0	0	1	1	0	0	32	13	1	1	49	0	9.2	8.5	1.8	26.21	1	87	26.1	13	13	0	0	0
S054	98.08	2	1	1	8	50—59	1		0	0	0	0	1	0	1	0	1	0	0	0	25	10	1	1	73.33	1	13	9.6	4.53	13.87	1	106	24.3	9	9	0	0	0
S055	57.36	1	0	0	90	60—69	1	20.9	1	1	1	0	0	0	1	0	1	1	0	0	30	9	1	0	64.33	0	10.7	5.6	7	7.38	1	114	15.3	4	12	0	0	0
S056	31.75	0	0	0	90	40—49	1	24.95	0	1	0	0	1	0	0	0	1	1	0	0	13	2	1	0	72	0	12	8.9	0.69	111.47	0	294	9.9	3	3	0	0	0
S057	40.81	1	1	1	6	60—69	1	21.45	1	0	0	0	0	0	0	0	0	0	0	0	24		0	0	79.67	0	22.9	12.1	0.71	97.77	1	205	40.5	7	7	0	0	0
S058	26.75	0	0	0	90	60—69	1	25.36	0	0	0	0	1	0	0	0	1	0	0	0	18	4	1	0	57.67	0	6.9	9.9	0.89	89.73	0	145	10.8	5	9	0	0	0
S059	42.84	1	1	1	8	60—69	1	22.04	0	0	0	0	1	0	0	0	1	1	0	0	28	9	1	1	51.67	0	27.3	8.9	0.97	80.44	1	136	9.9	9	9	0	0	0
S060	24.75	0	0	0	90	70—79	1	18.77	1	1	0	0	0	0	0	0	1	1	0	0	17	8	0	0	53.67	0	13.3	11.7	1.55	42.25	1	221	8.1	2	9	0	0	0
S061	60.55	1	0	0	90	70—79	0	31.76	1	1	0	0	0	0	0	0	1	0	0	0	21	11	1	1	45	0	8.9	9.8	4.04	10.21	1	250	7.2	7	13	0	0	0
S062	51.07	1	1	1	0	60—69	1	25.69	0	0	0	0	1	0	0	0	1	0	0	0	18	10	1	1	38	0	14.1	8.9	2.27	29.39	1	117	8.1	1	1	1	2	0
S063	27.75	0	0	0	90	60—69	1		0	0	0	0	0	0	0	0	0	1	0	0	14		1	1	64.33	0	10.7	11.9	0.78	92.75	0	93	7.2	8	28	0	0	0
S064	111.84	2	0	0	90	80—89	0	25.46	1	1	0	0	1	1	0	0	1	1	0	0	33	8	1	1	56.67	1	10.7	8.8	2.5	17.13	1	290	36	12	101	1	1	1
S065	77	2	0	0	90	70—79	1	22.5	0	0	0	0	0	0	0	0	1	1	0	0	46	12	1	1	47.67	0	63.9	8.3	2.26	27.74	1	71	10.8	30	53	1	1	0
S066	54.2	1	0	1	30	60—69	1	24.5	0	0	0	0	1	0	0	0	1	1	0	0	36	7	1	1	52.67	0	17.9	8	0.73	95.98	1	195	7.2	20	30	0	0	0
S067	371.93	2	0	1	15	70—79	1	15.02	1	0	0	0	1	1	1	0	1	0	0	0	23	11	1	1	50.67	1	5.8	8	5.93	8.4	1	101	24.3	12	15	1	2	0
S068	34.75	0	0	1	35	60—69	1	16.93	1	0	0	0	0	1	0	0	1	1	0	0	27	6	1	1	53.33	0	1.5	8.6	0.67	101.54	0	155	6.3	30	35	0	0	0
S069	59.48	1	0	0	90	80—89	1	19.49	1	1	0	0	0	1	1	0	0	0	0	0	14	7	0	1	48.67	0	15.7	11.1	4.07	12.43	1	362	8.1	6	13	0	0	0
S070	99.3	2	1	1	9	30—39	1	31.2	0	0	0	0	0	0	0	0	1	0	0	0	20	14	1	0	70.33	0	23.3	12.4	5.74	11.82	1	144	23.4	10	10	1	2	0
S071	24.75	0	0	0	20	50—59	1	26.78	0	0	0	1	1	0	0	0	1	1	0	0	19	6	1	0	55.33	0	3.8	8.8	0.72	105.76	0	94	6.3	8	20	0	0	0
S072	57.36	1	0	0	90	60—69	0	18.26	0	0	0	0	0	0	0	0	1	1	0	0	35	11	1	0	67.33	0	1.7	5.9	6.1	6.9	1	146	10.8	10	113	0	0	0
S073	29.74	0	0	0	90	70—79	1		1	0	0	0	0	0	0	0	1	0	0	0	27	7	1	0	57.33	0	10	11.2	1.37	49.05	1	112	8.1	11	25	0	0	0
S075	28.74	0	1	1	11	50—59	1	24.24	1	0	0	0	1	1	0	0	1	0	0	0	41	5	1	0	46	0	10.7	10	0.98	89.53	0	83	9.9	12	12	0	0	0
S076	21.75	0	0	1	43	50—59	1		1	1	0	0	1	0	0	0	1	1	0	0	22	8	1	1	53.67	0	0.3	7.4	2	35.98	1	163	12.6	7	43	0	0	0
S077	19.74	0	0	0	90	70—79	0	25.78	1	1	0	0	0	1	1	0	0	0	0	0	14	4	0	0	80	0	6.6	10	0.5	93.65	0		3.6	2	8	0	0	0
S078	54.2	1	0	0	22	90—99	1		1	0	0	1	0	0	0	0	1	1	0	0	20	5	1	0	64	0	8.6	7.3	1.43	41.62	1		7.2	6	22	0	0	0
S080	47.97	1	1	1	11	50—59	0		0	0	0	0	0	0	0	0	0	0	1	0	14		0	0	49.67	0	9.2	12.3	0.73	91.07	1		5.4	12	12	0	0	0
S081	143.22	2	1	1	24	80—89	1	27.68	1	1	0	0	0	1	0	0	1	1	0	0	23	9	1	0	65	0	13.9	10	1.31	48.95	1	95	3.6	25	25	0	0	0
S082	22.75	0	0	0	90	50—59	1	17.54	0	0	0	0	0	0	0	0	0	0	0	1	13	4	1	1	55.33	0	8.7	9.8	0.95	89.75	0	127	7.2	6	32	0	0	0
S083	16.71	0	0	0	35	50—59	1	22.04	0	0	0	0	1	0	0	0	0	0	0	0	17	8	1	1	71.67	0	4.8	10.6	0.81	98.66	1	151	12.6	5	35	0	0	0
S084	19.74	0	0	0	90	30—39	0	20.94	0	0	0	0	0	0	0	0	0	0	0	0	15	8	1	0	62	0	8.5	10.5	0.66	115.62	0	114	9.9	4	43	0	0	0
S085	17.73	0	0	1	42	60—69	1	19.58	0	0	0	0	1	0	0	0	1	1	0	0	16	10	1	1	42.33	0	8.9	9.4	1.18	64.83	0	171	11.7	11	42	0	0	0
S086	31.75	0	0	0	80	70—79	1	20.27	1	1	0	0	0	1	0	0	1	1	0	0	26	8	1	0	64.67	0	10	10.1	1.72	38.32	1	253	7.2	15	18	0	0	0
S087	86.17	2	0	1	7	70—79	1	19.35	0	0	0	0	1	0	0	0	0	0	0	0	25	6	1	1	36.33	0	3.2	5.5	1.37	49.05	1	236	20.7	5	7	0	0	0
S088	41.83	1	0	1	17	60—69	0	25.09	0	0	0	0	0	0	0	0	1	1	0	0	36	12	1	0	60	0	0.2	7	0.99	59.57	1	95	14.4	18	18	0	0	0
S089	126.77	2	1	1	2	50—59	0	15.11	0	0	0	0	1	0	0	0	1	0	0	1	35	11	1	1	33.67	1	0.5	10.8	1.74	32.54	1	73	9	3	3	0	0	0
S091	40.73	1	0	1	26	70—79	1	24.61	1	0	0	0	1	0	0	0	1	1	0	0	24	9	1	0	67	0	11.2	9.6	1.07	65.67	1	135	6.3	21	26	0	0	0
S092	26.55	0	0	0	90	60—69	1	23.67	1	0	0	0	1	1	0	0	1	0	0	0	18	6	1	1	59.33	0	1.4	10.4	1.84	37.1	0	111	6.3	6	14	0	0	0
S093	29.36	0	0	0	90	80—89	1	22.66	0	0	0	0	0	0	0	0	0	0	0	1	18	5	1	1	42	0	9.6	10.6	1.4	44.54	0	240	9.9	7	30	0	0	0
S094	61.24	1	0	0	90	70—79	0	26.84	0	1	0	0	0	0	0	0	0	0	1	0	25		0	0	71.67	0	20.3	9.1	4.13	9.88	1	215	8.1	3	25	0	0	0
S096	47.48	1	1	1	3	50—59	1	37.56	1	1	0	0	0	1	1	0	1	1	0	1	42	14	1	1	37.67	1			3.63	18.38	0	439	46.8	4	4	0	0	0
S097	206.99	2	1	1	28	60—69	1	31.96	1	0	0	0	0	1	0	0	1	1	0	0	40	19	1	1	53.67	1	26.6	7.7	3.95	15.15	1	157	25.2	29	29	1	2	0
S098	38.78	0	0	0	90	80—89	1	20.61	1	1	0	0	0	0	0	0	1	1	0	0	23	5	1	0	71	0	6.4	10	1.07	62.08	1	152	13.5	2	19	0	0	0
S099	35.02	0	0	0	90	70—79	0	22.31	0	1	0	0	1	0	0	0	1	1	0	0	22	8	1	0	46.67	0	3.8	9.5	1	55.63	0	229	7.2	5	17	1	1	0
S100	52.35	1	1	1	0	80—89	0		1	1	1	0	0	1	1	0	1	0	0	0	26	6	1	1	56.67	1	11.8	9.1	2.58	15.92	1	204	72.9	1	1	0	0	0
S101	77.5	2	0	1	65	60—69	1	24.06	0	0	0	0	0	0	0	0	1	1	0	0	31	14	1	0	52	0	7.7	6.2	3.22	19.26	1	221	10.8	22	65	0	0	0
S102	156.83	2	0	0	90	70—79	0	23.05	1	1	0	0	1	0	0	0	1	0	0	0	40		1	1	53	0	11.1	9	4.38	9.07	1	134	5.4	8	134	0	0	0
S103	41.69	1	1	1	33	60—69	0		1	0	0	0	0	1	0	0	1	1	0	0	28	10	1	0	55.33	0	0.4	6	0.67	94.51	0	107	26.1	34	34	0	0	0
S104	62.24	1	0	1	37	80—89	1	30.41	1	0	0	0	1	0	0	0	1	1	0	0	33	10	1	0	63.67	0	11	9.2	2.34	23.77	1	112	6.3	13	37	1	1	0
S105	33.13	0	0	0	90	60—69	0	22.04	1	0	0	0	1	0	0	1	1	0	0	0	20	12	0	1	54.33	0	6.6	10.5	1.33	40.82	0	298		13	43	0	0	0
S106	29.36	0	0	1	33	70—79	1	15.82	0	0	0	0	0	0	0	0	1	1	0	0	25	7	1	1	49	0	6	7.1	0.67	91.39	1	217	8.1	9	33	0	0	0
S107	24.68	0	0	0	90	60—69	1	22.68	1	1	0	0	0	1	0	0	1	1	0	1	25	8	0	0	78.33	0	17.2	14.3	2.98	21.45	1	184	9	3	8	1	1	0
S108	82.7	2	1	1	0	70—79	1	22.15	0	0	0	0	0	0	0	0	1	1	0	0	45	11	1	1	46.67	1	19	8	2.79	21.35	1	99	18.9	1	1	1	1	0
S109	69.3	1	0	1	22	80—89	1	25.73	1	1	0	0	1	1	0	0	1	1	0	0	27	9	1	0	39	1	19.6	8.1	0.53	94.46	1	119	12.6	20	22	1	2	0
S110	47.48	1	0	0	90	60—69	1	25.61	1	1	0	0	0	0	0	0	1	0	0	1	28	7	1	0	62.67	0	23.9	14	1.57	44.94	1	416	9	17	92	1	1	0
S111	97.62	2	0	0	90	70—79	1	32.94	1	1	1	0	0	0	0	0	1	1	1	0	20	7	1	0	75	0	11.5	11.2	3.17	17.91	0	235	9	9	28	1	2	0
S113	79.57	2	0	0	90	60—69	1	24.77	1	1	0	0	0	0	0	0	0	0	0	0	40	9	1	1	56	0	125.1	6	4.62	12.02	1	449	9.9	5	29	0	0	0
S114	29.36	0	0	0	43	50—59	1	27.23	0	0	0	0	0	0	0	0	1	1	0	0	28	11	1	1	52.33	0	3.7	15.8	2.68	25.44	1	224	10.8	8	29	1	1	0
S117	39.78	1	1	1	19	60—69	1	19	0	0	0	0	1	0	0	0	1	1	0	0	21	8	1	0	59.33	0	4.5	7.6	0.75	96.26	0	178	4.5	20	20	1	1	0
S118	83.75	2	0	1	49	80—89	1	25.26	0	0	0	0	0	1	0	0	1	1	0	0	34	9	1	0	78	0	14.4	8.2	6.9	6.61	1	133	9.9	9	49	0	0	0
S120	49.42	1	0	0	90	60—69	1	24.98	1	0	0	0	1	0	0	0	0	0	0	0	31	13	1	1	60.67	0	13	7.4	2.05	33.48	1	125	11.7	13	42	1	2	0
S121	310.3	2	0	0	31	60—69	1	29.05	1	1	0	0	0	1	0	0	0	0	0	0	29		1	1	49.33	0	21.9	9.6	3.3	18.96	1	252	36	13	31	1	2	1
S122	229.96	2	1	1	4	70—79	1	26.9	0	0	0	0	1	0	0	0	1	1	0	0	36	11	0	0	46.33	0	2.1	9.9	6.79	7.49	1	90	9	5	5	1	2	0
S124	148.2	2	0	0	90	80—89	1	23.57	1	1	0	0	0	0	1	0	1	1	0	0	27	10	1	0	36.67	0	14.8	16.3	9.97	4.36	1	379	14.4	19	26	1	2	1
S125	7.97	0	0	0	90	20—29	0	18.73	0	0	0	0	0	0	0	0	0	0	1	0	8	1	0	1	69.67	0	17	12.9	0.51	131.28	1	110	9	5	12	0	0	0
S126	190.51	2	0	0	90	70—79	1	21.89	1	1	0	0	0	0	0	0	0	1	1	0			1	1	49	0	17.2	12.2	6.52	7.81	1	358	19.8	1	42	0	0	0
S127	39.78	1	0	0	90	70—79	0	20.8	1	0	0	0	1	0	0	0	1	1	0	0	18	7	1	0	47.67	0	18.2	10.8	0.85	68.67	1	173	8.1	11	365	0	0	0
S128	67.27	1	0	0	14	70—79	1	23.83	1	0	0	0	0	1	0	0	1	1	0	0	19	7	1	0	83	0	9	7.2	5.25	9.73	1	143	9	7	14	1	2	1
S129	27.49	0	0	0	90	40—49	1	26.33	0	0	0	0	0	0	0	0	1	1	0	0	9	9	1	1	69.67	0	6	13.2	1.12	79.46	1	231	5.4	8	19	0	0	0
S130	47.48	1	0	0	51	80—89	1	28.59	1	0	0	0	0	0	0	0	1	1	0	0	32	10	1	1	52.33	0	50.8	7.6	1.82	32.89	1			16	51	0	0	0
S131	61.24	1	1	1	25	70—79	1	23.24	1	0	0	0	0	1	0	0	0	1	0	0	30		1	1	55	0	7.8	9.4	1	72.28	1	233	13.5	26	26	0	0	0
S133	35.02	0	1	1	13	60—69	0	21.42	0	0	0	0	0	0	0	0	1	0	0	0	32	14	1	0	64	0	0.3	5.5	0.89	67.28	1			14	14	0	0	0
S134	153.11	2	0	0	90	50—59	1	19.78	0	0	0	0	0	1	0	0	1	1	1	0	30	7	1	0	69	0	8.4	8.1	5.44	11.27	1			4	65	1	2	1
S137	51.37	1	0	1	61	40—49	1	23.52	1	1	0	0	1	0	1	1	1	1	0	0	27	12	1	0	78.33	0	2.5	6.7	1.7	47.31	1			7	61	0	0	0
S138	13.54	0	0	0	90	60—69	1	22.23	0	1	0	0	1	0	0	0	0	0	0	1	21	6	1	1	42	0	7.1	6.3	0.81	93.92	0		9.9	2	15	0	0	0
S139	83.75	2	0	1	12	40—49	1	21.72	0	0	0	1	1	0	0	0	1	0	0	1	33		1	0	39.67	1	12.6	6.2	1.73	47.31	1		43.2	9	12	0	0	0
S140	64.25	1	0	0	90	80—89	1	25.24	1	1	0	0	0	1	0	0	1	0	0	0	16	4	1	0	75.67	0		8.6	4.08	12.93	1		7.2	6	27	1	1	0
S141	13.54	0	0	1	29	50—59	1	22.64	1	0	0	0	1	0	0	0	1	1	0	0	15	6	1	0	70	0	7	8.1	0.73	101.53	0			7	29	0	0	0
S142	47.48	1	0	0	90	50—59	0	41.54	1	0	0	0	1	0	0	0	1	1	0	0	13	7	1	0	50.33	0	5.3	9.6	1.17	51.49	0	105	6.3	6	57	0	0	0
S143	48.45	1	0	0	90	40—49	1	20.44	1	0	0	0	0	0	0	1	1	1	0	0	29	9	1	0	79.33	0	13.5	9.7	7.58	8.04	1			2	5	1	2	0
S145	75.43	2	1	1	6	50—59	0	17.27	0	0	0	0	0	0	0	0	1	0	0	0	26	11	1	1	66.33	1	9.3	8.2	1.26	46.75	1	72	50.4	6	6	0	0	0
S146	86.91	2	0	0	90	80—89	0	24.12	1	1	0	0	0	0	0	0	1	1	0	0	36	9	1	1	45.67	0	13.6	6.8	1.84	24.64	1	181	23.4	5	118	1	1	0
S147	82.7	2	0	0	55	80—89	0	19.4	1	1	1	0	0	1	0	0	1	1	0	0	28	10	1	0	65	0	6.2	6.8	5.32	7.02	1	55	6.3	13	55	1	2	1
S148	23.75	0	0	1	59	80—89	0	24.06	1	1	0	0	0	0	0	0	1	1	0	0	25	9	1	0	76.67	0	4.7	9.6	1.52	31.04	1	335	18	6	23	0	0	0
S149	125.61	2	0	1	73	80—89	1		0	1	0	0	1	0	1	0	1	1	0	0	22	8	1	0	44	0	9.6	6.9	2.83	19.56	1	175	7.2	4	73	0	0	0
S150	52.35	1	0	0	90	50—59	0	35.65	1	1	1	0	0	0	0	0	1	1	0	0	32	11	1	1	63	0	7.6	7.5	4.77	9.48	1	208	7.2	14	29	0	0	1
S151	62.24	1	0	0	90	70—79	1	26.17	1	1	1	0	0	0	1	0	1	1	0	0	15	8	1	1	56	1	7.1	11.5	2.9	20.09	1	106	9	28	158	1	1	0
S152	28.43	0	0	0	90	80—89	1		0	0	0	0	0	0	0	0	1	1	0	0	19	9	1	0	44.33	0	9.4	14.3	1.85	32.02	1	146	25.2	15	59	0	0	0
S153	25.62	0	0	0	13	80—89	1	14.44	1	0	0	0	1	0	0	0	1	1	0	0	30	10	1	1	48.67	0	8.4	8	3.09	17.59	1	107	25.2	6	13	1	1	0
S154	51.37	1	0	0	90	60—69	1	29.02	1	0	0	0	0	1	0	0	1	1	0	0	39	14	1	1	38.67	0	3.8	17.2	1.09	70.36	1	145	8.1	20	28	1	2	0
S155	22.82	0	0	1	51	60—69	1		0	0	0	0	0	0	0	1	1	1	0	0	9	2	1	1	60	0	13.4	13.8	0.82	90.86	1	125	8.1	8	51	0	0	0
S156	50.39	1	0	0	90	90—99	1		1	0	0	0	0	0	0	0	1	1	0	0	20	8	1	1	54	1	7.4	8.6	1.21	52.02	1	81	14.4	13	41	0	0	0
S157	37.87	0	0	0	90	70—79	1	17.64	0	0	0	0	1	0	0	0	1	1	0	0	26	11	1	1	55.67	0	7.7	9.4	1.82	36.55	0	292	7.2	8	23	0	0	0
S158	19.1	0	1	1	4	30—39	1	19.71	0	0	0	0	0	0	0	0	1	1	0	0	28	13	1	1	53.67	1	0.3	8	2.53	31.6	1	72	7.2	4	4	0	0	0
S159	33.13	0	0	0	90	80—89	1	27.05	1	0	1	0	1	1	1	0	1	1	0	0	15	5	1	0	55.67	0	16.2	10.6	2.15	26.7	0	97	4.5	3	6	0	0	0
S160	82.7	2	1	1	10	60—69	1	24.34	1	1	0	0	1	0	0	0	1	0	0	1	27	9	1	1	60.67	1	1.5	7.4	1.39	52.07	1	239	44.1	10	10	1	2	0
S161	83.75	2	1	1	10	50—59	1	19.97	1	0	0	0	1	0	0	0	1	0	0	0	29	11	1	1	53.33	0		6.4	1.22	64.49	0	110	7.2	10	10	0	0	0
S163	50.39	1	1	1	9	70—79	1	30.08	1	1	0	0	0	1	0	0	1	0	1	0	32	13	1	1	51.33	0	10.3	12.2	1.8	36.52	1	234	8.1	9	9	0	0	0
S164	32.19	0	0	0	90	60—69	0	20.17	1	0	0	0	0	1	0	0	1	1	0	0	20	7	1	0	70.67	0	0.39	7.4	1.5	37.33	1	160	15.3	4	72	0	0	0
S165	34.08	0	1	1	2	60—69	0	20.47	0	0	0	0	1	0	0	0	1	1	0	0	32	10	1	1	48.67	0	3.7	7.2	1	60.1	0	91	7.2	2	2	0	0	0
S166	34.08	0	0	0	90	80—89	1	28.12	1	1	0	0	0	1	0	0	1	0	0	0	22	6	1	1	53.67	1	10.2	7.2	5.38	9.25	1	66	125.1	5	12	0	0	0
S167	329.99	2	1	1	6	50—59	0	20.91	0	0	0	0	1	0	0	0	1	1	0	0	44	16	1	1	53.67	0	34.53	7.4	3.76	12.82	1	233		3	6	1	2	0
S168	37.87	0	0	1	23	70—79	1	20.07	0	0	0	0	1	0	0	0	1	1	0	0	25	9	1	1	62.33	0	8.4	7.7	1.01	72.42	1	93		15	23	0	0	0
S169	49.42	1	0	0	90	70—79	1	30.82	1	0	0	0	0	1	0	0	1	1	0	0	19	7	1	0	46	0	7	11.3	1.22	59.28	0	122	8.1	9	35	0	0	0
S170	35.97	0	0	0	90	60—69	1	22.24	0	0	0	0	1	0	0	0	1	1	0	0	19	9	1	1	51.33	1	4.7	7.7	1.62	44.5	0	87	15.3	6	43	0	0	0
S171	80.61	2	0	1	60	40—49	0	17.05	0	0	0	0	1	0	0	0	0	0	0	0	20	11	1	0	55	0	4.5	6.4	1.39	47.44	1	112	9.9	17	60	1	1	0
S172	222.65	2	1	1	14	40—49	0	18.93	0	1	0	1	0	0	1	0	1	1	0	0	31	17	1	0	69.67	0	2.51	7.8	4.14	12.68	1	109	19.8	14	14	0	0	0
S173	22.82	0	0	0	90	60—69	1	23.51	0	0	0	0	0	0	0	0	1	1	0	0	31	9	1	1	42.33	0	3	15.1	1.1	71.57	1	98	9.9	24	48	0	0	0
S174	97.62	2	1	1	43	30—39	1	25.39	0	0	0	0	0	0	0	0	1	0	0	0	31	12	1	0	86.33	0	0.4	5.2	2.28	35.34	0	221		28	43	0	0	0
S175	137.35	2	1	1	7	80—89	1	27.77	0	0	1	0	1	0	1	0	1	1	0	0	40	14	1	1	43.33	1	12.1	8.7	4.22	11.82	1			7	7	1	2	0
S176	37.87	0	0	0	90	70—79	0	24.78	1	0	1	0	0	1	0	0	1	1	0	0	22	10	1	0	50.33	1	11.8	11.4	0.76	79.73	0	123	18.9	19	34	1	1	0
S177	134.98	2	1	1	3	60—69	1	26.29	0	0	1	0	0	0	0	0	1	1	0	0	35	18	1	1	32	1	29.2	10.1	3.66	16.85	1	131	170.1	3	3	1	2	0
S178	66.02	1	0	1	13	90—99	1	21.45	0	0	0	0	0	0	1	0	1	1	0	0	22	8	0	1	62.33	0	6.7	10.4	1.72	33.06	1	113		5	13	0	0	0
S179	32.58	0	1	1	39	40—49	1	21.11	0	0	0	0	0	0	0	0	1	1	0	0	26	10	1	1	73.33	0	20.8	9.4	1.66	47.68	0	306	4.5	31	39	0	0	0
S181	44.18	1	0	0	90	40—49	1	19.35	0	0	0	1	0	0	0	1	0	0	0	1	13	10	0	0	70.33	0	8.8	9.8	2.95	24.64	0	121	8.1	32	73	1	1	0
S182	409.21	2	1	1	3	90—99	1	24.03	1	0	0	0	0	1	0	0	1	1	0	0	38	11	1	1	31.67	0	8.5	7.4	2.29	24.23	1	59	63	3	3	1	2	0
S184	279.21	2	1	1	2	70—79	1	21.76	1	0	0	0	0	0	0	1	1	0	0	0	42	17	1	1	46	0	6.7	8.2	1.83	35.55	1	85		2	2	1	2	0
S185	59.36	1	0	0	90	60—69	1	26.5	0	1	0	0	1	1	0	0	0	0	0	0	35	9	1	1	32.67	0	6.5	9.8	6.42	8.42	1	182	9.9	38	170	1	2	0
S186	31.54	0	1	1	5	40—49	1	19.15	0	0	0	0	0	0	0	0	1	1	0	0	39	13	1	1	49	1	9.8	9.7	3.43	19.83	1	80	56.7	5	5	1	1	0
S187	411.43	2	1	1	7	80—89	1	20.2	0	1	0	0	0	0	1	0	1	1	0	0	35	14	1	1	24.33	1	38.5	9.5	2.8	19.27	0	255		7	7	1	2	0
S188	77.34	2	0	0	90	80—89	1	19.48	1	0	0	0	0	1	0	0	1	0	0	1	25	8	1	1	60	0	14.2	5.7	2.43	23.19	1	80		8	44	0	0	0
S189	40.99	1	0	1	57	60—69	1	17.64	0	1	0	0	1	0	0	0	1	1	0	0	20	10	1	1	58	1	4.9	8.4	0.7	96.29	1	130		8	57	0	0	0
S190	114.33	2	0	0	90	40—49	0	23.51	0	0	0	0	0	0	0	1	1	0	1	0	16	12	0	0	55.67	0	13.8	9	2.46	23.62	1		13.5	7	26	0	0	0
S191	37.82	0	0	0	90	60—69	1	20.08	0	0	0	0	1	0	0	0	1	1	0	0	24	3	1	1	44.67	1	6.8	8.4	0.64	100.61	0	110		7	144	0	0	0
S193	76.19	2	0	0	90	90—99	1	20.05	0	0	0	0	0	1	0	0	1	1	0	0	28	9	1	1	41	0	19.4	11.2	2.07	27.37	0	93		11	29	0	0	0
S195	29.46	0	0	1	81	60—69	1	23.78	0	0	0	0	1	0	0	0	1	1	0	1	28	8	1	0	68.67	0	4.6	8.2	1.56	47.57	1	136	12.6	3	42	0	0	0
S197	44.18	1	0	0	90	70—79	1	23.61	0	0	0	0	0	0	0	0	1	1	0	0	29	7	1	1	40	0	19.5	11.4	1.61	40.93	0	128	8.1	14	22	0	0	0
S198	251.97	2	1	1	8	50—59	1	27.15	0	0	0	0	1	0	0	0	1	0	0	0	33	13	1	1	50.67	1	4.63	8.6	3.83	16.17	0	85	40.5	8	8	1	2	0
S199	104.49	2	0	0	90	80—89	0	13.32	0	0	0	0	1	0	0	0	1	1	0	0	32	11	1	0	40.67	0	7.2	9.5	2.16	20.73	0	86		23	94	0	0	0
S200	77.34	2	0	1	29	80—89	1	18.45	1	1	0	0	1	0	0	1	1	0	0	0	34	13	1	1	70.67	0	8.1	6.5	4.5	11.4	1	179	9	15	29	1	2	0
S201	52.79	1	0	0	90	40—49	1	24.16	1	0	0	1	0	0	0	1	1	1	0	0	30	8	1	0	61.67	0	20.3	13.9	0.88	102.29	1	94	8.1	17	37	1	2	0
S202	38.87	0	0	0	90	60—69	1	22.85	1	0	0	0	1	1	0	0	1	0	0	0	32	14	1	1	29.33	0	17.6	9.8	1.1	68.61	0	350	9.9	18	33	0	0	0
S203	38.87	0	1	1	19	70—79	1	22.59	0	1	0	0	1	0	0	0	1	1	0	0	41	12	1	1	40.67	1	0.2	8.2	2.97	20.08	1	219	63	19	19	0	0	0
S204	88.94	2	1	1	13	30—39	1	26.29	0	0	0	0	1	0	0	0	1	1	0	0	27	16	1	1	37.33	0	4.9	7.1	2.55	32.2	1	170	9.9	13	13	0	0	0
S205	35.72	0	0	0	12	60—69	1	32.84	1	0	0	1	0	0	0	0	0	0	0	0	23	10	1	1	42.33	0	8.4	6.1	1.76	40.54	0	201		8	12	1	1	0
S206	77.34	2	0	1	49	60—69	1	20.2	0	0	1	1	0	0	0	0	1	1	0	1	33	17	1	0	61.33	0	11.6	9.1	2.81	23.19	0	125	20.7	20	49	1	2	0
S207	87.77	2	0	0	90	70—79	0	29.85	1	1	1	0	0	1	0	0	1	1	0	0	23	7	1	0	68.67	0	10	5.7	2.87	15.44	1	92	5.4	9	15	1	1	0
S208	42.05	1	0	0	21	80—89	1	21.05	0	0	0	0	0	0	0	0	1	1	0	0	19	9	1	1	57.67	0	2.8	9.5	1.45	42.99	1	130		5	21	0	0	0
S209	25.33	0	0	0	90	60—69	1	24.69	1	1	0	0	1	0	0	0	1	1	0	0	21	2	1	0	39	0	12.4	8.1	1	79.19	1	142	12.6	9	79	0	0	0
S210	19.19	0	0	1	17	60—69	1	15.66	1	0	0	0	1	0	0	0	1	1	0	0	17	6	1	0	69.33	0	14.3	11.4	0.8	96.42	1	368	24.3	10	17	0	0	0
S212	52.79	1	0	1	67	60—69	1	26.9	1	0	0	0	0	0	0	0	1	1	0	0	33	14	1	1	70.33	0	3.6	8.3	2.62	24.54	1	116	6.3	6	17	1	1	0
S213	96.05	2	1	1	10	70—79	1	22.6	1	0	0	0	1	1	0	0	1	1	0	0	36	12	1	1	58.33	1	0.04	6.7	3.34	17.42	1	139	17.1	10	10	0	0	0
S214	134.66	2	0	0	31	70—79	1	20.45	1	1	0	0	0	0	0	0	1	1	0	0	24	4	1	0	86	0	20.4	9.3	6.35	7.84	1	248	12.6	3	17	0	0	0
S215	87.77	2	1	1	67	40—49	0		0	1	0	0	0	0	0	0	1	0	0	0	23	6	1	1	46.67	0	2.8	9.5	3.79	13.43	1	227	12.6	67	67	0	0	0
S216	58.26	1	0	0	90	50—59	0	36.94	1	1	1	0	0	0	0	0	1	1	0	0	24	6	0	1	52	0	14.1	8.8	6.34	6.63	1	266	4.5	5	47	1	2	0
S218	29.46	0	0	0	90	70—79	1	20.7	1	0	0	0	0	0	0	0	0	1	0	0	29		1	1	55.67	0	9.4	9.4	0.35	121.03	0	108	6.3	12	30	0	0	0
S219	267.12	2	1	1	1	70—79	1	24.8	0	0	0	0	0	0	0	0	1	0	0	0	45	12	1	1	27.33	1	9	12.4	3.35	16.88	1	106	111.6	2	2	0	0	0
S222	45.25	1	0	0	90	40—49	1		0	0	0	1	0	0	1	0	1	1	0	0	14	11	1	0	53	0	5.5	12.4	1.15	74.83	0	87	14.4	5	11	0	0	0
S224	58.26	1	0	1	86	30—39	0	20.96	1	0	1	0	1	0	0	0	1	1	0	0	36	9	1	1	125	1	9.4	8.3	1.19	61.41	1	131	140.4	34	86	0	0	0
S225	54.97	1	0	0	90	80—89	0		1	1	0	0	1	0	0	0	1	1	0	0	15	10	1	0	65	0	11.2	11.3	0.99	51.76	1	188	19.8	13	25	1	1	0
S226	56.06	1	1	1	7	50—59	0	25.71	0	0	0	0	1	0	0	0	1	1	0	0	28	9	1	1	60	0	13.1	9	0.89	75.28	0	111	15.3	7	7	0	0	0
S227	37.82	0	0	1	63	50—59	0	25.81	1	1	1	0	0	0	0	1	1	1	0	0	26	12	0	0	83	0	15.7	7.6	2.2	24.17	1	169		3	63	1	2	0
S228	24.3	0	0	0	90	60—69	1		1	1	0	0	0	0	1	0	1	0	0	1	10	5	1	1	41	0	10.9	11.3	0.75	96.94	1	191	22.5	19	31	0	0	0
S229	24.3	0	0	1	26	40—49	1	19.66	0	0	0	0	1	0	0	0	1	1	0	0	17	3	1	0	79.67	0	8	10.5	0.71	113.31	1	90		6	26	0	0	0
S230	31.54	0	0	0	90	60—69	0	22.91	0	0	0	0	0	0	0	0	1	1	0	0	32	9	1	1	70.33	0	13	11	0.78	77.81	0	261	15.3	15	26	0	0	0
S231	39.93	1	1	1	6	50—59	1	20.08	1	0	0	0	0	1	0	1	1	1	0	0	43	17	1	0	48.33	0	0.46	7.5	5.12	11.47	1	208	15.3	6	6	1	2	0
S232	92.48	2	0	1	57	30—39	0	23.19	0	0	0	0	0	1	1	1	1	1	0	0	18	6	1	0	67	0	8.9	9.1	2.34	26.92	1	90		30	57	1	2	0
S233	33.62	0	1	1	15	20—29	0	17.75	0	0	0	0	1	0	0	0	0	0	0	0	11	3	1	0	75.33	0	32.7	10.8	0.68	121.97	1	142	13.5	15	15	0	0	0
S234	68.26	1	0	0	90	60—69	1	26.58	0	0	0	0	1	0	0	0	1	1	0	0	31	12	1	1	52.33	1	4.1	9.7	3.15	19.37	1	101	70.2	9	77	1	2	0
S235	61.57	1	1	1	22	60—69	1	23.27	0	0	0	0	0	0	0	0	1	1	0	0	27	11	1	0	59.33	0	0.1	9.1	2.19	31.57	0	129	15.3	22	22	0	0	0
S236	110.61	2	1	1	16	30—39	0	15.61	0	0	1	0	0	0	0	0	1	1	0	0	28	14	1	1	58	0	6.9	6	0.89	81.9	1	95	10.8	16	16	0	0	0
S237	43.11	1	0	0	90	80—89	1	21.97	1	0	1	0	0	1	0	0	1	1	0	0	17	6	1	0	67.33	0	6.7	9.7	1.7	35.72	0	233	15.3	10	28	0	0	0
S238	24.3	0	0	0	46	40—49	0	25.34	0	0	0	0	0	0	0	0	1	1	0	0	20	5	1	0	56.67	1	12.9	11.2	0.44	123.16	0		16.2	9	32	0	0	0
S239	35.72	0	0	0	90	80—89	0	23.8	0	0	0	0	1	0	0	0	1	1	0	0	40	8	1	1	50	0	13	8.1	0.44	91.69	1	93	9	19	104	0	0	0
S240	198.59	2	0	0	90	30—39	0	27.85	0	0	0	0	0	0	0	0	1	1	0	0	21	11	1	0	85	0	0.3	5.7	2.12	30.12	1	110		39	157	0	0	0
S241	39.93	1	0	0	90	60—69	1	20.5	1	0	0	0	0	0	1	0	1	1	0	0	33	12	1	1	51.33	0	20.5	8.2	1.35	55.09	1	105	8.1	10	144	0	0	0
S242	26.36	0	1	1	24	50—59	1	26.08	0	0	0	0	0	0	0	0	1	0	0	0	20	10	1	1	50.33	0	12.3	13	1.46	55.29	0	135	17.1	24	24	0	0	0
S243	109.38	2	1	1	20	60—69	1	22.23	0	0	0	0	1	0	0	0	1	1	0	0	27	7	1	1	46.67	0	15.5	8.8	0.6	109.28	0	128	20.7	20	20	0	0	0
S244	90.12	2	0	1	37	60—69	1	22.49	0	0	0	0	1	0	0	0	1	1	0	0	24	6	1	0	62.67	1	1.1	6.9	0.68	100.93	1	185	13.5	7	37	0	0	0
S245	406.99	2	0	1	47	80—89	0	18.31	0	0	1	0	0	1	0	0	1	1	0	0	25	8	1	1	38.67	1	8.6	11	1.4	33.33	0	97	18.9	11	47	0	0	0
S246	21.23	0	0	0	90	80—89	1	15.4	0	0	0	0	0	0	0	0	0	1	0	0	21		1	0	52.67	0	4.9	10.9	0.4	106.05	0	142		11	56	0	0	0
S247	45.25	1	1	1	13	60—69	1	30.34	0	0	0	0	0	0	0	0	1	0	0	0	19	12	1	0	81.33	0	9.6	8.6	2.24	30.08	0	89	28.8	13	13	1	1	0
S248	64.9	1	0	0	29	80—89	1		1	0	0	0	0	0	0	0	0	0	0	0			1	0	69	0	13.4	10.9	1.83	32.45	1	143	17.1	3	29	0	0	0
S249	25.33	0	1	1	19	80—89	0	13.32	0	0	0	0	1	0	0	0	0	1	0	0	44		1	1	31.33	0	15.7	7.7	2.83	14.95	1	55	15.3	19	19	1	2	0
S251	105.71	2	1	1	18	70—79	1	22.38	0	0	0	0	1	0	0	0	1	1	0	0	40	12	1	1	47.67	1	0.6	10.2	2.71	21.5	1	107	19.8	18	18	0	0	0
S252	99.65	2	1	1	21	30—39	0	22.92	0	0	0	0	0	1	1	1	1	1	0	0	34	10	1	0	57.67	0	2.8	10.8	1.36	51.89	1	208	7.2	21	21	1	2	0
S253	28.42	0	0	0	90	50—59	0	20.81	0	0	0	0	0	0	0	0	1	1	0	0	21	8	1	0	61	0	9.1	12.7	0.44	117.25	1	98	3.6	9	32	1	2	0
S254	34.67	0	1	1	1	60—69	1	24.09	0	0	0	0	0	0	0	0	0	1	0	0	53		0	1	40.33	0	0.1	7	5.72	9.41	1	256	24.3	1	1	0	0	0
S255	52.79	1	1	1	18	70—79	1	22.38	0	0	0	0	1	0	0	0	1	1	0	0	40	12	1	1	47.67	1	0.6	10.2	2.71	21.5	1	107	19.8	18	18	0	0	0
S256	97.25	2	0	0	22	70—79	1		1	1	0	0	0	0	0	0	1	1	0	0	20		1	1	49.67	0	18.9	8.7	2.44	25.11	1	88	19.8	9	22	1	1	0
S257	116.82	2	0	0	90	60—69	0	22.75	0	0	0	0	1	0	0	0	1	0	0	0	31	12	1	1	54	1	10.8	7	1.21	48.07	1	164	22.5	14	21	0	0	0
S258	56.06	1	0	0	6	70—79	1	16.99	0	0	0	0	1	0	1	0	1	1	0	0	22	5	1	0	56.33	1	9.1	8.1	1.13	63.23	0	150	22.5	5	6	1	1	0
S259	27.39	0	0	0	90	60—69	1	24.99	0	0	0	1	1	0	0	0	1	1	0	1	19	6	1	1	73	0	4.4	7.9	1	76.99	1	151	23.4	9	18	0	0	0
S260	51.71	1	0	0	90	60—69	0	19.47	0	0	0	0	0	0	0	0	1	1	0	0	28	11	0	0	67	0	12.4	10.1	0.88	71.64	1	188	9.9	9	59	0	0	0
S261	116.82	2	0	1	31	50—59	1	18.18	0	0	0	0	0	0	0	1	1	1	0	0	25	13	1	0	72	0	1.1	9	0.79	103.24	1	119		18	31	0	0	0
S262	22.25	0	0	0	90	90—99	0	23.47	0	0	1	0	0	0	1	0	1	1	0	0	23	6	1	1	43.33	1	12	11.4	0.56	80.64	1	117	27	11	64	0	0	0
S263	153.21	2	0	1	20	20—29	1	20.6	0	0	0	0	1	0	0	0	1	1	0	0	23	15	1	1	43.67	0	1.9	5.8	0.89	120.52	1	121	9.9	14	20	1	2	0
S264	105.71	2	0	1	5	90—99	0	18.51	1	0	0	0	0	0	1	0	1	1	0	0	27	10	1	1	53	0	14.5	8.3	1.59	27.02	1	162	15.3	5	5	1	2	0
S265	58.26	1	1	1	0	90—99	1	23.08	1	0	1	0	0	1	1	0	1	1	0	0	17	8	0	0	38.33	0	16.4	11.2	2.2	24.21	0	109	14.4	1	1	0	0	0
S267	80.76	2	0	0	32	80—89	1	24.79	1	1	0	0	0	1	1	0	1	1	0	0	21	7	1	0	47.67	0	6	7.8	1.31	48.61	1	285	21.6	7	32	0	0	0
S270	377.46	2	1	1	0	50—59	1		0	0	0	0	0	0	0	0	0	1	0	0			1	1	22.33	0			13.18	3.79	0	151	88.2	1	1	1	2	0
S271	60.95	1	1	1	25	60—69	0	36.77	1	1	0	0	1	1	0	0	1	1	0	0	31	13	1	1	40.67	0	16.4	8.4	0.75	82.16	1	86	22.5	25	25	1	2	0
S272	99.15	2	0	0	90	60—69	0		0	0	0	0	0	0	0	0	1	1	0	0	33	12	1	0	53.33	0	4.2	6.4	2.93	16.73	1	72	5.4	20	119	0	0	1
S273	83.79	2	0	0	90	60—69	0		1	0	1	0	1	0	0	0	1	1	0	0	20	8	0	0	83.67	0	22.2	7.5	6.86	5.66	1			5	35	1	2	0
S274	16.34	0	0	0	90	50—59	0	23.35	0	0	0	1	1	0	1	1	1	1	0	0	19	9	1	0	63.67	0	0.1	8.2	0.62	100.42	0	102	14.4	14	43	0	0	0
S275	119.21	2	1	1	5	60—69	1	21.71	0	0	0	0	0	0	0	0	1	1	0	0	41	16	1	1	41.33	1	0.5	6	1.46	50.11	1	47	152.1	5	5	1	1	0
S276	63.89	1	0	1	62	80—89	0	23.8	0	0	0	0	1	0	0	0	1	1	0	0	25	13	1	1	58.33	0	15.1	8.6	1.95	22.81	1	82	7.2	7	62	1	2	0
S277	62.91	1	1	1	3	40—49	0	23.94	0	1	0	0	0	0	0	1	1	1	0	0	32	11	1	1	47.67	0	15.5	8.4	1.94	30.39	1	271	7.2	3	3	0	0	0
S278	163.93	2	0	0	90	30—39	0	20.76	0	0	0	0	0	0	0	0	1	1	0	0	24	9	1	0	78.33	0	0.1	6.7	3.86	14.6	1	108	9.9	20	157	1	1	0
S279	34.14	0	0	0	90	80—89	1	20.46	0	0	0	0	1	0	0	0	0	0	0	0	30	11	1	1	48.33	0	10.6	8.7	1.58	39.03	1	228	34.2	15	28	0	0	0
S281	57.06	1	1	1	8	70—79	0	23.78	0	1	0	0	1	0	0	0	1	1	0	0	27	13	1	1	50.33	0			1.17	45.05	1	271	20.7	8	8	0	0	0
S282	141.13	2	1	1	4	50—59	1	17.75	0	1	0	0	0	0	0	0	1	1	0	0	39	18	1	1	56.67	1	0.2	7.4	1.24	63.23	1	399	72	4	4	0	0	0
S283	70.78	1	0	0	90	70—79	1	21.45	1	1	0	0	0	0	0	0	1	1	0	0	40	13	1	1	50.33	1	16.1	7	3.33	16.76	1	100	26.1	19	64	1	2	0
S284	72.76	2	0	1	37	80—89	1	23.53	0	1	1	0	0	0	1	0	1	1	0	0	27	11	1	1	44	0	5.5	8.6	3.52	14.51	0	361	17.1	9	19	0	0	0
S285	63.89	1	1	1	3	30—39	0	21.45	0	0	1	0	1	0	0	0	1	1	0	0	26	8	1	1	42	1	1.8	8.9	1.13	65.37	1	78	33.3	3	3	0	0	0
S286	85.81	2	0	1	15	90—99	1	25.45	1	1	1	0	0	1	1	0	1	1	0	0	28	12	1	0	65	0	7.5	8.6	3.57	13.87	1	114	9	14	15	0	0	0
S287	134.46	2	1	1	9	70—79	1	27.14	0	0	0	1	0	0	1	0	1	1	0	0	31	16	1	1	50.67	1	6.1	11.9	2.32	26.87	1	64	154.8	9	9	1	2	0
S288	44.57	1	1	1	7	70—79	1		0	0	0	1	1	0	0	0	1	1	0	0	29	12	1	0	52.33	1	8.7	9.1	1.11	63.26	1	155	123.3	7	7	1	1	0
S290	81.77	2	0	1	66	60—69	0	22.1	1	1	1	0	0	1	0	0	1	1	0	0	20	7	1	1	38.33	0	5.3	8.3	2.32	20.83	1	169	11.7	13	66	0	0	0
S291	63.89	1	0	0	90	90—99	1	17.4	0	0	0	0	0	0	0	0	1	1	0	0	20	9	0	0	69	0	8.2	9.8	0.87	74.92	1	115	9.9	3	10	0	0	0
S292	105.41	2	0	1	14	80—89	1		1	1	1	0	0	1	0	0	1	1	0	0	23	9	1	0	74.33	0	13.1	6.8	4.68	10.95	1	78	4.5	8	14	1	2	0
S293	97.08	2	0	0	90	60—69	0	30.47	0	0	1	0	1	0	0	0	1	1	0	0	21	6	1	1	57.33	0	69.4	6	5.07	8.15	1	92	17.1	3	47	1	1	0
S294	73.76	2	0	0	90	60—69	0	36.21	0	1	0	0	1	0	0	0	1	1	0	0	25	10	1	1	55.67	1	11.4	9	0.71	87.79	1	212	39.6	13	31	0	0	0
S295	44.57	1	0	0	90	50—59	0		0	0	0	0	0	1	1	1	1	1	0	1	20	10	1	0	62	0	2.4	7.3	1.32	44.5	1	114	4.5	7	35	1	1	0
S297	118.14	2	1	1	12	50—59	0	34.48	0	1	0	0	1	0	0	0	1	1	0	0	31	15	0	1	54.33	0	0.1	9.4	0.88	73.68	1	127	16.2	12	12	1	2	0
S299	25.69	0	0	0	90	50—59	1	23.42	0	0	0	0	1	0	0	0	1	1	0	0	11	4	1	0	55.67	0	4.9	12.2	0.87	94.47	1	153	9	2	9	0	0	0
S300	67.82	1	0	1	21	20—29	0	19.68	1	1	0	0	0	0	1	0	1	0	0	0	35	9	1	0	70.67	0	21.3	7.8	5.14	10.55	1	222	16.2	14	21	1	2	0
S301	36.97	0	0	1	22	50—59	1	17.1	0	0	0	0	1	0	0	0	1	1	0	0	38	9	1	1	52	1	0.1	8.1	0.7	106.99	0	55	37.8	10	22	0	0	0
S302	38.87	0	0	0	90	70—79	0	22.48	0	0	0	0	0	0	0	0	1	0	0	0	21	11	0	0	65	0	17.4	11.1	3.42	12.23	1	206	17.1	10	57	1	2	0
S303	51.27	1	1	1	25	70—79	1	27.12	1	0	1	0	0	0	1	0	1	1	0	0	37	15	1	1	36	0	1.7	8.1	6	8.46	1	122	10.8	25	25	1	2	0
S304	38.87	0	0	0	90	40—49	1	24.91	1	1	1	0	0	1	0	0	1	1	0	0	34	13	1	1	58	0	5.6	7.4	3.04	23.1	1	183	7.2	8	20	1	1	0
S305	21.01	0	0	1	32	60—69	1	24.29	1	1	0	0	0	1	0	0	1	1	0	0	20	4	1	0	80	0	8.3	14.7	1.09	70.85	1	194	8.1	3	32	0	0	0
S306	32.26	0	0	0	90	60—69	0	27.87	1	0	0	0	0	1	0	0	1	1	0	0	24	8	1	0	62	1	4.3	11.6	0.77	81.86	0	311	36.9	11	30	0	0	0
S307	42.66	1	0	0	90	70—79	1	21.61	1	0	0	0	0	0	0	0	1	1	0	0	33	10	1	0	59	0	8.4	9.5	2.34	25.68	1	132	16.2	31	60	0	0	0
S309	48.39	1	1	1	4	70—79	0	19.56	1	0	0	0	0	0	0	0	1	0	0	0	43	17	1	1	54.33	0	0.02	4.7	2.31	20.65	1	136	5.4	4	4	0	0	0
S310	79.75	2	0	0	90	70—79	0		1	0	0	0	1	0	0	0	1	0	0	0	34	12	1	0	58.67	1	11.1	10.9	4.68	8.43	1	147	29.7	10	36	1	2	0
S311	47.43	1	0	0	90	70—79	0	21.27	0	1	0	0	0	1	0	0	1	1	0	0	24	3	0	0	58.33	1	11	9.7	0.71	83.58	1	260	56.7	3	51	0	0	0
S314	102.27	2	0	0	90	60—69	1	28.01	1	1	0	1	1	0	0	0	1	1	0	1	23	7	1	0	79.33	0	8.6	6.5	5.09	10.77	1	193	5.4	2	17	0	0	0
S315	26.63	0	0	0	90	70—79	1	25.77	0	0	0	0	1	0	1	0	1	1	0	0	24	8	1	1	62	1	10.9	8.7	1.08	69.17	0	198	34.2	6	26	0	0	0
S316	21.95	0	0	0	90	70—79	0	24.35	1	0	1	0	1	1	1	0	1	1	0	0	22	12	1	1	49.67	0	2.7	8.5	0.65	86.52	0	89		10	34	0	0	0
S317	196.28	2	0	1	18	60—69	1	29.76	0	0	0	0	1	0	0	0	1	0	0	1	19	11	1	1	51.67	0	8.2	10	1.5	48.5	0	134	16.2	6	18	0	0	0
S323	29.44	0	0	0	15	70—79	1	17.72	0	0	0	0	0	0	0	0	1	1	0	0	20	9	1	0	55	0	10.3	12.6	0.68	93.42	1	98	10.8	5	9	0	0	0
S324	3	0	0	1	10	80—89	0	20.17	1	0	0	0	0	0	0	0	1	0	0	0	33	9	1	0	60.33	0	5.6	8.2	2.15	19.84	1	127	7.2	8	10	1	2	0
S325	23.82	0	1	0	32	60—69	1	25.39	0	0	0	0	0	0	0	0	1	1	0	0	29	12	1	0	79	0	0.2	8.5	0.93	83.46	0	250	22.5	32	32	0	0	0
S326	72.76	2	0	0	66	60—69	0	20.31	1	1	0	0	0	0	0	0	1	1	0	0	28	9	1	0	79.67	0	0.1	8.4	2.4	21.15	1	163		9	54	1	1	0
S327	59.98	1	1	1	8	80—89	0	16	0	1	0	0	0	0	1	0	1	1	0	0	34	18	1	1	58.33	1	26.4	7.1	2.61	16.61	1	206	19.8	8	8	1	1	0
S328	29.44	0	1	1	6	60—69	1	18.67	0	0	0	0	0	0	0	0	1	1	0	0	33	13	1	1	50	1	0.7	8.8	1.06	74.32	0	461	20.7	6	6	0	0	0
S329	56.1	1	0	1	12	60—69	0		0	0	0	0	1	0	0	0	1	0	0	0	24	11	1	0	60.33	0	29.5	9.3	0.98	59.46	1	123	9	3	12	0	0	0
S330	67.82	1	0	0	70	50—59	1	30.32	0	1	0	0	0	0	0	0	1	1	0	0	23	11	1	1	58	0	3.3	15.7	0.79	99.68	1	257	11.7	22	51	1	1	1
S331	72.76	2	0	0	90	30—39	0	24.61	1	0	1	0	0	0	1	1	0	1	1	0	26	6	1	0	91	0	0.9	6			1	75	8.1	5	134	0	0	1
S332	154.7	2	0	1	18	50—59	1		0	1	0	0	0	0	0	0	1	1	0	0	29	14	1	1	47.67	1	0.01	5.5	11.82	4.2	1	278	73.8	12	18	0	0	0
S333	58.04	1	1	1	8	60—69	0	29.49	1	0	0	0	0	0	0	0	1	0	0	0	31	16	1	0	87	0	5.06	7.5	1.75	29.5	1	116	38.7	8	8	0	0	0
S334	31.32	0	0	0	90	60—69	1	30.41	1	1	1	0	0	0	1	0	0	1	0	0	16	8	1	0	64.67	0	11.9	16.8	1.2	65.33	1	285	8.1	4	10	0	0	0
S336	49.35	1	0	1	32	40—49	0		1	0	0	0	0	1	0	1	1	1	0	1	19	7	1	0	79.33	0	13.4	8.3	1.61	38.89	1	184	8.1	8	32	0	0	0
S337	97.08	2	1	1	1	70—79	0	21.23	1	1	1	0	0	1	1	0	1	0	1	0	18	6	1	1	38.33	1	10.7	9.8	2.09	22.34	0	166	91.8	1	1	1	2	0
S338	24.75	0	0	0	90	40—49	0	40.55	1	1	0	0	0	0	0	1	1	1	0	0	10	6	1	0	64	0	17.7	12.3	0.65	109.09	1	202	9.9	4	8	0	0	0
S339	70.78	1	0	1	32	60—69	1	24.54	1	0	0	0	0	0	0	1	1	1	0	0	23	11	1	1	68	1	18.6	6.2	2.85	21.55	1	365	53.1	22	32	0	0	0
S340	39.81	1	0	0	90	50—59	1	26.6	0	0	0	0	0	0	1	0	1	1	0	0	17	9	1	0	69.33	0	4.4	9.8	0.57	117.24	0	154	7.2	27	132	1	1	0
S341	35.09	0	0	0	90	30—39	0	20.29	0	0	0	0	0	0	0	0	1	1	0	0	22	7	1	0	77	0	19.7	10	0.59	119.97	1	124	12.6	10	28	0	0	0
S342	82.78	2	1	1	5	50—59	1	26.5	0	1	0	0	0	0	0	0	1	1	0	0	22	14	1	1	53	0	17.9	8.3	4.14	14.93	1	85	5.4	5	5	1	2	0
S343	78.75	2	0	1	28	40—49	1	28.39	0	0	0	0	1	0	0	0	1	1	0	0	23	11	1	1	52.33	0	0.6	8.5	0.56	123.17	1	135	5.4	8	28	1	1	0
S344	91.93	2	0	0	90	30—39	1	27.44	0	0	0	0	0	0	0	0	1	1	0	0	35	13	1	1	35.67	1	0.2	5.7	1.91	43.78	1	62	48.6	25	94	0	0	0
S345	52.23	1	0	0	73	60—69	0		1	0	0	0	1	0	0	0	0	0	0	0			0	0		0					0				30	0	0	0
S346	238.52	2	0	0	90	80—89	1	31.33	0	0	0	0	0	0	0	0	1	1	0	0	42	12	1	0	60.67	0	10.2	8.9	1.33	50.13	1	189	15.3	8	58	0	0	0
S347	65.85	1	0	1	38	80—89	1	24.77	1	1	0	0	0	0	1	0	1	1	0	0	24	7	0	0	74.33	0	21.1	7.2	2.76	20.02	1	126	6.3	2	38	1	1	0
S348	59.98	1	0	1	21	60—69	1	17.3	0	1	0	0	0	0	0	0	1	1	0	0	32	13	1	0	83	0	2.2	8.7	2.09	32.94	1	244		21	21	0	0	0
S349	32.26	0	1	1	16	80—89	1	18.25	1	0	0	0	0	1	0	0	1	1	0	0	38	12	1	0	57	0	21.5	10	4	12.43	0	135		16	16	1	2	0
S350	96.04	2	0	1	86	50—59	1	19.84	0	0	0	0	0	0	0	0	1	1	0	0	28		1	1	70.67	1	14.8	7.7	3.35	20.26	1	76	116.1	6	86	0	0	0
S351	328.99	2	0	0	83	40—49	1	25.91	0	0	0	0	0	0	0	0	1	0	0	1	37	17	1	1	46.33	1	11.8	10.8	2.38	31.5	0	111	38.7	10	43	1	2	0
S352	59.01	1	0	1	12	80—89	1	22.09	0	1	0	0	0	1	0	0	1	1	0	0	19	7	1	0	57	0	8.7	10	1.16	56.31	1	200	4.5	11	12	0	0	0
S353	89.88	2	1	1	1	60—69	1	18.36	0	0	0	0	0	0	0	0	1	1	0	0			1	1	34.33	1	0.1	7.2	2.28	28.43	0	88	23.4	1	1	1	1	0
S354	45.52	1	0	1	34	40—49	0	17.75	0	0	0	0	1	0	0	0	1	1	0	0	25	9	1	0	66	0	11.7	11.8	0.34	133.12	0	124	16.2	31	34	0	0	0
S356	46.48	1	0	0	54	70—79	0	26.96	1	0	0	0	0	1	1	1	1	1	0	0	33	11	1	0	62.33	0	0.5	8.3	0.86	66.76	1	126	9	17	37	0	0	0
